# Supplementary material for: Identifying Prenatal and Postnatal Determinants of Infant Growth: A Structural Equation Modelling Based Cohort Analysis
Source: Int J Environ Res Public Health. 2021 Sep 29;18(19):10265. doi: 10.3390/ijerph181910265 (PMC8507693; doi:10.3390/ijerph181910265)
Supplement: Supplementary file 1 [file ijerph-18-10265-s001.zip]

Archive with 1 entries (1 files):
- ijerph-1390561-supplementary.pdf
